# Supplementary material for: Inhibitory IL-10-producing CD4+ T cells are T-bet-dependent and facilitate cytomegalovirus persistence via coexpression of arginase-1
Source: eLife. 2023 Jul 13;12:e79165. doi: 10.7554/eLife.79165 (PMC10344424; doi:10.7554/eLife.79165)
Supplement: Figure 1—figure supplement 1—source data 1. — Source data Figure 1—figure supplement 1C: Principal component analysis (PCA) scores for Thy1.1+ CD4+ T cells and Thy1.1− CD4+ T cells isolated from the SGs on day 14 p.i. (10BiT mice). Source data Figure 1—figure supplement 1E: percent expression of PD-1 and LAG-3 among Thy1.1+ CD4+ T cells (red) and Thy1.1− CD4+ T cells (blue) isolated from the SGs on day 14 p.i. measured via flow cytometry after gating on interferon (IFN)γ+ events in response to direct ex vivo stimulation with PMA and ionomycin (10BiT mice). Source data Figure 1—figure supplement 1F: percent expression of TIM-3, TIGIT, LAG-3, and PD-1 among Thy1.1+ CD4+ T cells and Thy1.1− CD4+ T cells isolated from the SGs on day 14 p.i. measured via flow cytometry (10BiT mice). [file elife-79165-fig1-figsupp1-data1.xlsx]

## Sheet: Sheet1
Figure 1 - Figure supplement 1 - Source data 1.
C	Thy1.1-	Thy1.1+
	-4.5621	-20.7596
	44.9051	12.2503
	43.3139	-13.8123
	-40.5485	-8.08656
	-12.4923	30.7076
	-30.6162	-0.299409
F		Thy1.1-									Thy1.1+
	Tim-3	11.2	12.2	10.4	7.16	10.2	8.55				41.1	31.3	26.4	25.7	32.3	24.3
	TIGIT	26.5	29.5	28.4	33.9	23	31.9	31	28.6	31.1	44.6	39.3	33.9	42.6	34	40.1	37	43.6	45.4
	LAG-3	4.94	0	3.52	3.36	5.53	4.62				22.9	17.5	9	8.14	19	13.2
	PD-1	5.47	3.51	6.91	3.94	6.25	8.12				13.2	11.1	12.2	15.6	23.7	21
E		Thy1.1-	Thy1.1+			Thy1.1-	Thy1.1+
	PD1	29.1	44.4		LAG3	4.21	13.7
		34	51.7			5.71	17.5
		36.8	62.7			4.68	16.4
		27.9	42.6			5.83	17.6
		31.4	40.7			2.07	13.9
