# Supplementary material for: Inhibitory IL-10-producing CD4+ T cells are T-bet-dependent and facilitate cytomegalovirus persistence via coexpression of arginase-1
Source: eLife. 2023 Jul 13;12:e79165. doi: 10.7554/eLife.79165 (PMC10344424; doi:10.7554/eLife.79165)
Supplement: Figure 3—source data 1. — Source data Figure 3A: expression of Arg1 among leukocytes isolated via magnetic separation from the salivary glands (SGs) and spleens of Cd4+/+Arg1flox/flox or Cd4Cre/+Arg1flox/flox mice on day 14 p.i. detected by Western blot. Original blots are shown for each antibody. Uncut blots are shown with black boxes to delineate the images used in Figure 3A. [file elife-79165-fig3-data1.zip › Figure3_Source_Data/Clement_et_al_eLIFE_Figure_3_Source_Data_2.xlsx]

## Sheet: Sheet1
Figure 3 source data file
3E		IL-12 3 OVA 0.5		IL-12 3 OVA 0.01		IL-12 0 OVA 0.5		IL-12 0 OVA 0.01
	Media	3.40862	4.0949	16.4478	19.1929	8.89882	19.8792	28.8008	26.0557
	+ CD3/CD28	89.8792	93.9969	29.487	28.1145	39.7812	32.9184	60.3694	54.8792
