# Supplementary material for: Inhibitory IL-10-producing CD4+ T cells are T-bet-dependent and facilitate cytomegalovirus persistence via coexpression of arginase-1
Source: eLife. 2023 Jul 13;12:e79165. doi: 10.7554/eLife.79165 (PMC10344424; doi:10.7554/eLife.79165)
Supplement: Figure 3—figure supplement 1—source data 1. — Source data Figure 3—figure supplement 1B: Arg1 protein concentrations in salivary gland (SG) homogenates (U/pg tissue) isolated on day 14 p.i. from C57BL/6 mice treated with isotype control, anti-CD4, anti-CD8, or anti-CD4 and anti-CD8 antibodies on days 6 and 8 p.i. measured via ELISA. Source data Figure 3—figure supplement 1C: frequencies of naive, central memory (CM), and effector memory (EM) CD4+ T cells among splenocytes isolated from uninfected Cd4+/+Arg1flox/flox and Cd4Cre/+Arg1flox/flox mice. Source data Figure 3—figure supplement 1D: percent expression of interferon (IFN)γ among CD4+ T cells after ex vivo stimulation of splenocytes isolated from uninfected Cd4+/+Arg1flox/flox and Cd4Cre/+Arg1flox/flox mice with PMA and ionomycin. [file elife-79165-fig3-figsupp1-data1.xlsx]

## Sheet: Sheet1
Figure 3 - Figure supplement 1 - Source data 1.
B	+ Isotype con		+ αCD4		+ αCD8		+ αCD4 + αCD8
	1.58455	1.88904	1.49024	1.46374	2.76279	2.70462	0.981573	1.04349
	1.54672	1.77909	0.887801	0.916218	2.15524	2.03704	1.33283	1.50781
	1.06348	1.20445	0.968198	1.18341	1.91082	1.62417	1.40375	1.37775
	2.25982	2.06521	1.78937	1.78937	2.43321	2.49069	1.22033	1.22033
	1.9729	1.75778	0.901323	0.894929	1.25486	1.31825	1.2577	1.22731
	1.59887	2.14044	0.868678	1.089
	1.00477	1.41642	2.29004	2.33922
	2.09082	1.91809	1.10222	1.27332
	2.23932	1.85888	0.697328	1.00144
	0.864677	1.02766	0.715657	0.532968
	1.20739	1.32945
	1.03638	0.935511
C		CD4cre-Arg1flox+/+				CD4cre+Arg1flox+/+
	Naive	54.3	56.5	49.5	54.6	61.9	67.1	39.5	39.2	55
	TEM	4.23	9.33	8.95	13.1	4.05	9.37	12.3	12.2	11.5
	TCM	1.75	2.88	3.29	4.51	2.38	4.46	2.12	2.23	3.2
D	CD4cre-Arg1flox+/+	CD4cre+Arg1flox+/+
	0.55	0.463
	0.568	1.463
	0.451	0.32
	0.26	0.78
		0.843
