# Supplementary material for: Inhibitory IL-10-producing CD4+ T cells are T-bet-dependent and facilitate cytomegalovirus persistence via coexpression of arginase-1
Source: eLife. 2023 Jul 13;12:e79165. doi: 10.7554/eLife.79165 (PMC10344424; doi:10.7554/eLife.79165)
Supplement: Figure 4—figure supplement 1—source data 1. — Source data Figure 4—figure supplement 1A: MCMV replication in salivary gland (SG) homogenates (pfu/organ) on day 14 p.i. measured via plaque assay (Cd4+/+Arg1flox/flox and Cd4Cre/+Arg1flox/flox mice). Source data Figure 4—figure supplement 1B: MCMV replication in SG homogenates (pfu/organ) on day 28 p.i. measured via plaque assay (Lyz2+/+Arg1flox/flox and Lyz2Cre/+Arg1flox/flox mice). Source data Figure 4—figure supplement 1C: viral genomes in saliva (DNA copies/μl) on days 14, 21, and 28 p.i. measured via qPCR (Lyz2+/+Arg1flox/flox and Lyz2Cre/+Arg1flox/flox mice). Source data Figure 4—figure supplement 1D: anti-SSA IgG titers measured in plasma samples on day 30 p.i. via ELISA (Cd4+/+Arg1flox/flox and Cd4Cre/+Arg1flox/flox mice). [file elife-79165-fig4-figsupp1-data1.xlsx]

## Sheet: Sheet1
Figure 4 - Figure supplement 1 - Source data 1.
A	CD4cre+Arg1flox+/+	CD4cre+
	3600	1550
	11500	14000
	16000	11500
	43000	17500
	24000	35000
	62000	81000
B	Lyz2cre-Arg1flox/++	Lyz2cre+Arg1flox/++
	2650	2000
	8300	9500
	10500	13250
	10950
C	Lyz2cre-Arg1flox/++	Lyz2cre+Arg1flox/++	Lyz2cre-Arg1flox/++	Lyz2cre+Arg1flox/++	Lyz2cre-Arg1flox/++	Lyz2cre+Arg1flox/++
	d14	d14	d21	d21	d28	d28
	11508.9	11112.1	14440.3	9611.93	12259.2	10906.1
	11919.9	6368.15	16005.7	8939.59	7732.72	20946.1
	56341.2	32515.5	7158.27	5964.42	15345.8	7344.85
		15381.7		8412.1		6879.2
D	CD4cre-Arg1flox+/+	CD4cre+Arg1flox+/+
	605.338	466.449
	760.894	488.671
	549.783	499.783
	594.227	549.783
	688.671	516.449
	749.783	599.783
	572.005	483.116
	572.005	622.005
		499.783
		477.56
