# Supplementary material for: Inhibitory IL-10-producing CD4+ T cells are T-bet-dependent and facilitate cytomegalovirus persistence via coexpression of arginase-1
Source: eLife. 2023 Jul 13;12:e79165. doi: 10.7554/eLife.79165 (PMC10344424; doi:10.7554/eLife.79165)
Supplement: Figure 5—figure supplement 1—source data 1. — Source data Figure 5—figure supplement 1C: expression of T-bet (median fluorescence intensity, MFI) among CD4+ T cells isolated from the salivary glands (SGs) on day 14 p.i. measured vi flow cytometry (Cd4+/+Tbx21flox/flox and Cd4CreERT2/+Tbx21flox/flox mice). Source data Figure 5—figure supplement 1D: murine cytomegalovirus (MCMV) replication in SG homogenates (pfu/organ) on day 28 p.i. measured via plaque assay (Cd4+/+Tbx21flox/flox and Cd4CreERT2/+Tbx21flox/flox mice). [file elife-79165-fig5-figsupp1-data1.xlsx]

## Sheet: Sheet1
Figure 5 - Figure supplement 1 - Source data 1.
C	CD4cre- (+Tam)	CD4cre+ (-Tam)	CD4cre+ (+Tam)
	360	459	255
	425	413	177
	343	625	167
	525	521	184
	322	776	198
D	CD4cre- (+Tam)	CD4cre+(+Tam)
	1500000	550000
	2425000	925000
	1925000	2900000
	1150000	550000
	975000	3675000
